# Supplementary material for: A mathematical model of the impact of insulin secretion dynamics on selective hepatic insulin resistance
Source: Nat Commun. 2017 Nov 8;8:1362. doi: 10.1038/s41467-017-01627-9 (PMC5678123; doi:10.1038/s41467-017-01627-9)
Supplement: Supplementary file 4 — Supplementary Data 1 [file 41467_2017_1627_MOESM4_ESM.xls]

## Sheet: Sheet1
Supplementary Data 1. Multiple parameter values of the minimal model
'r1f'	0.988971	0.994921	0.987833	0.989413	5.19558	9.79839	0.985909	0.987497	7.11549	6.16755	7.01928	7.22315	6.40924
'r1b'	0.0861809	0.0591262	0.01	0.241445	0.06201	49.5834	0.01	0.12208	39.8857	0.01	35.4031	36.2307	2.10935
'r2f'	66.4762	67.0138	69.4811	64.4192	40.1142	38.1887	75.9113	79.588	88.7247	47.7214	86.7752	90.6651	49.931
'r3f'	5.51607	5.50754	5.46442	5.47285	62.1883	40.7495	5.64516	5.47677	34.6	83.8362	35.6402	34.905	83.9656
'r4f'	1.39605	1.41469	1.39529	1.39763	6.8249	5.94903	1.44263	1.39302	6.44623	8.39348	6.69907	6.56964	8.58421
'b0f'	4.3874	4.36351	4.46186	4.38922	2.21939	4.06084	4.48467	4.50387	4.13032	4.30976	3.9379	4.05502	4.38187
'b0P1'	0.315434	0.317655	0.317266	0.317797	0.317585	0.323107	0.317694	0.313243	0.323178	0.296717	0.325164	0.322443	0.301961
'b0M1'	0.100986	0.100254	0.1	0.1	0.100018	0.103006	0.101155	0.100185	0.100223	0.100112	0.114902	0.104452	0.100348
'b0b'	98.9018	98.752	98.7766	98.8543	53.3913	96.7071	97.5052	98.5935	75.2769	99.7938	76.8569	75.9054	98.688
'c0f'	8.57496	8.58735	8.48303	8.53449	4.73207	12.3214	8.74225	8.47229	7.80479	4.1902	7.55153	7.66296	4.216
'c0P0'	0.0216215	0.01	0.0731258	0.0415568	0.0323476	0.107999	0.01	0.0842213	0.0268609	0.0219062	0.0159792	0.0257558	0.013289
'c0M0'	0.101263	0.1	0.101749	0.101216	0.100186	0.10049	0.100513	0.102463	0.100209	0.100593	0.1	0.1	0.100722
'c1f'	0.0100173	0.0100159	0.0100011	0.010032	0.01	0.0100036	0.01	0.0100131	0.0110065	0.0100138	0.0107632	0.0106858	0.01
'c2f'	6.56057	6.52985	6.56683	6.51357	9.8004	8.38217	6.54604	6.56576	8.91812	7.72593	8.85362	8.94977	7.7451
'd0f'	35.8079	35.143	35.8854	34.7829	99.2087	37.2542	35.6487	35.7855	89.1933	98.8432	88.5641	89.8939	99.6202
'd0P0'	0.0101722	0.0102894	0.010333	0.0103077	0.0126654	0.0102157	0.0104177	0.0102838	0.0100025	0.0131976	0.01	0.01001	0.0130137
'd0M0'	0.366295	0.353175	0.357728	0.348421	0.26454	0.38075	0.360467	0.359224	0.39407	0.235619	0.385105	0.397368	0.239099
'd0b'	48.354	51.9311	60.6807	53.1923	0.0143428	0.0680816	49.4613	60.269	5.08951	1.06754	0.01	0.01	1.91341
'd1f'	250.677	236.728	242.648	223.4	440.015	464.318	268.053	243.026	478.11	483.082	452.875	461.816	441.443
'd2f'	32.0672	32.0629	31.3073	31.8331	64.3554	47.0919	33.6273	31.2632	62.3803	78.4591	62.3157	61.4276	77.8429
'e0f'	10.0031	10.0518	9.83503	10.0355	6.99432	3.28933	10.0575	9.84978	2.25911	8.74283	2.29917	2.2773	8.76507
'e0P1'	0.0597358	0.0599594	0.0605317	0.0576151	0.0527793	0.0554191	0.0601978	0.0600482	0.04494	0.0630879	0.044449	0.0443375	0.0560113
'e0M1'	0.405212	0.395061	0.38598	0.386057	0.474157	0.489506	0.395973	0.387296	0.634158	0.37135	0.634556	0.61837	0.374062
'e0M2'	3.38316	3.30386	3.31076	3.28001	1.59761	4.92988	3.40908	3.32637	3.3004	1.32654	3.2773	3.26858	1.34362
'e0b'	57.7824	57.1028	56.4391	57.1298	66.1196	39.4729	57.2647	57.3207	23.1878	62.1402	23.0134	23.1279	61.4136
'Sc1'	99.9087	99.5933	99.7571	98.8511	99.2164	97.2963	97.5188	99.9722	84.8856	99.2076	87.073	83.6852	98.2456
'Sc2'	28.5767	28.3576	28.7723	28.6295	71.1192	22.9075	28.4431	28.7594	38.5642	66.8782	39.8413	39.3317	67.0745
'Sc3' for infusion	5.8414	5.69936	5.64927	5.65521	11.8222	14.6948	5.68484	5.70791	15.2335	6.75779	15.2166	15.0876	6.67723
'Sc3' for refeeding	5.74613	5.49379	5.44283	5.44042	11.4172	14.1388	5.53166	5.50745	14.8539	6.3183	15.1567	14.7623	6.3357
