# Supplementary material for: A mathematical model of the impact of insulin secretion dynamics on selective hepatic insulin resistance
Source: Nat Commun. 2017 Nov 8;8:1362. doi: 10.1038/s41467-017-01627-9 (PMC5678123; doi:10.1038/s41467-017-01627-9)
Supplement: Supplementary file 5 — Supplementary Software [file 41467_2017_1627_MOESM5_ESM.zip]

Archive with 17 entries (16 files):
- script_for_figures/MC3a_likelihood_maic.mat
- script_for_figures/model_file_SBtoolbox2.txt
- script_for_figures/plot_fig_2.m
- script_for_figures/plot_fig_4.m
- script_for_figures/plot_fig_4_sub.m
- script_for_figures/plot_fig_5.m
- script_for_figures/plot_fig_5_1stphase_bar.m
- script_for_figures/plot_fig_5_2ndphase_bar.m
- script_for_figures/plot_fig_6.m
- script_for_figures/plot_fig_S2.m
- script_for_figures/plot_fig_S4_a.m
- script_for_figures/plot_fig_S4_bc.m
- script_for_figures/plot_fig_S4_bc_sub.m
- script_for_figures/plot_fig_S5.m
- script_for_figures/plot_fig_S6.m
- script_for_figures/readme.m
- script_for_figures/
