# Supplementary material for: A mathematical model of the impact of insulin secretion dynamics on selective hepatic insulin resistance
Source: Nat Commun. 2017 Nov 8;8:1362. doi: 10.1038/s41467-017-01627-9 (PMC5678123; doi:10.1038/s41467-017-01627-9)
Supplement: Supplementary file 5 — Supplementary Software [file 41467_2017_1627_MOESM5_ESM.zip › script_for_figures/model_file_SBtoolbox2.txt]

********** MODEL NAME
Hepatic insulin signaling (internal lable MC3c)

********** MODEL NOTES

Feedbacks are represented by Hill functions of second order, defined as 
positive feedback                            Hill_a(p,s) = p+(1-p)*(s*s)/(1+(s*s))
negative feedback                            Hill_i(p,s) = 1-(1-p)*(s*s)/(1+(s*s)).

By setting the parameter p in the Hill function to 1, the corresponding feedback is disabled. 

In many cases, multiple intermediary processes are lumped into one kinetic term.

----------Symbol        
R     insulin receptor    
Rp    phosphorylated receptor
Rpen  internalized Rp
Ren   internalized R
S1    insulin receptor substrate 1
  S1a   active form 
S2    insulin receptor substrate 2 
  S2a   active form 
B     akt2
  Ba    active form 
C     aPKC
  Ca    active form 
  Ct    temporaray form before the conformational change 

---------- units
concentration nM
time min

----------membrane receptor 
r1: R + I <-> Rp              r1 = r1f*R*I-r1b*Hill_i(r1P0,Ba/r1M0)*Rp     % ligand binding and receptor autophosphorylation are lumped into r1f
                                                                           % dephosphorylation of the active receptor is inhibited by Akt

r2: Rp -> Rpen                r2 = r2f*Rp*Hill_a(r2P0,Ca/r2M0)             % activated receptor undergoes internalization, regulated by aPKC                              

r3: Rpen -> Ren               r3 = r3f*Hill_i(r1P0,Ba/r1M0)*Rpen           % dephosphoralation of the active-internalized receptor is inhibited by Akt
 
r4: Ren -> R                  r4 = r4f* Ren                                % receptor reinsertion to the membrane 

----------IRS1 
b0: S1 <-> S1a            rb0 = b0f*(Rp+Rpen)*Hill_i(b0P1,Ca/b0M1)*Hill_i(b0P2,Ba/b0M2)*(1-S1a)-b0b*S1a    % IRS1 activation is subject to regulation exerted by both Akt and aPKC

----------IRS2
c0: null -> S2            rc0 = c0f*Hill_i(c0P0,Ba/c0M0)                      % IRS2 synthesis, inhibited by Akt-FoxO

c1: S2 -> S2a             rc1 = c1f*(Rp+Rpen)*S2                              % IRS2 activation

c2: S2a -> null           rc2 = c2f*S2a                                       % IRS2 degradation

-----------PKC zeta
d0: C <-> Ct              rd0 = d0f*Hill_a(d0P0,Ca/d0M0)*S2a*C-d0b*Ct         % C= 1- Ct- Ca. Two sites need to be phosphorylated, one by IRS2-PI3K, one by fully activated aPKC

d1: Ct -> Ca              rd1 = d1f*Ct                                        % a conformational change of aPKC is necessary for the full activation 

d2: Ca -> C               rd2 = d2f*Ca                                        % deactivation of aPKC

-----------AKT 
e0: B<-> Ba               re0 = e0f*Hill_i(e0P0,Ca/e0M0)*Hill_a_a(e0P1,S1a/e0M1,S2a/e0M2)*(1-Ba)-e0b*Ba      % Akt activation, negatively regulated by aPKC

********** MODEL STATES
d/dt(R) = -r1+r4 
d/dt(Rp) = r1-r2 
d/dt(Rpen) = r2-r3 
d/dt(Ren) = r3-r4 
d/dt(S1a) = rb0 
d/dt(S2) = rc0-rc1 
d/dt(S2a) = rc1-rc2 
d/dt(Ct) = rd0-rd1 
d/dt(Ca) = rd1-rd2
d/dt(Ba) = re0 

R(0) = 25
Rp(0) = 7
Rpen(0) = 1.2
Ren(0) = 3.5
S1a(0) = 0.0902079
S2(0) = 5.00372
S2a(0) = 0.0907416
Ct(0) = 0.0509816
Ca(0) = 0.0502259
Ba(0) = 0.0902587

********** MODEL PARAMETERS
% these values were initial guess, not the optimized values. 

r1f = 1.0071  
r1b = 18.3338  
r1P0 = 1 
r1M0 = 0.5 
r2f = 6.06893 
r2P0 = 1 
r2M0 = 0.5 
r3f = 3.37373  
r4f = 4.54095  
b0f = 0.48875  
b0P1 = 1 
b0M1 = 0.5 
b0P2 = 1 
b0M2 = 0.5 
b0b = 0.54389  
c0f = 5.8764  
c0P0 = 1 
c0M0 = 0.5 
c1f = 0.99237  
c2f = 4.8665  
d0f = 10.6149  
d0P0 = 1 
d0M0 = 0.5 
d0b = 0.20529  
d1f = 100.634  
d2f = 0.4672  
e0f = 1.3102  
e0P0 = 1 
e0M0 = 0.5 
e0P1 = 1 
e0M1 = 0.5 
e0M2 = 0.5 
e0b = 4.9413  

% below are scaling factors for western blot measurements

Sc1 = 3.902  
Sc2 = 7.6543  
Sc3 = 0.76412  

% below are parameters for formulating experimental conditions

FeedTime = 60  % for transient simulation
plas_L = 1     % will be set in exp file
L_vivo = 1     % will be set in exp file
L_manual = 1   % will be set in exp file 
triger_vivo = 1 
triger_manual = 0 
L = 1 
PulsePeriod = 4  %min
I = 1 
beta = 0.001 

********** MODEL VARIABLES
C= 1- Ct- Ca
r1 = r1f*R*I-r1b*Hill_i(r1P0,Ba/r1M0)*Rp 
r2 = r2f*Rp*Hill_a(r2P0,Ca/r2M0)
r3 = r3f*Hill_i(r1P0,Ba/r1M0)*Rpen 
r4 = r4f*Ren 
rb0 = b0f*(Rp+Rpen)*Hill_i(b0P1,Ca/b0M1)*Hill_i(b0P2,Ba/b0M2)*(1-S1a)-b0b*S1a 
rc0 = c0f*Hill_i(c0P0,Ba/c0M0)
rc1 = c1f*(Rp+Rpen)*S2 
rc2 = c2f*S2a 
rd0 = d0f*Hill_a(d0P0,Ca/d0M0)*S2a*C-d0b*Ct 
rd1 = d1f*Ct 
rd2 = d2f*Ca 
re0 = e0f*Hill_i(e0P0,Ca/e0M0)*Hill_a_a(e0P1,S1a/e0M1,S2a/e0M2)*(1-Ba)-e0b*Ba 
obs_t_Ren = (Ren+Rpen) 
obs_t_IRK = (Rp+Rpen) 
obs_aS1K = S1a*Sc1  %Fig. 5D Kubota
obs_aS2K = S2a*Sc2  %Fig. 5D Kubota
obs_aB = Ba*Sc3     %Fig. 5E Kubota, Fig. 6A Matveyenko,

********** MODEL REACTIONS


********** MODEL FUNCTIONS
Hill_a(p,s) = p+(1-p)*(s*s)/(1+(s*s))
Hill_i(p,s) = 1-(1-p)*(s*s)/(1+(s*s))
Hill_a_a(p,u1,u2) = p+(1-p)*((u1*u1)+(u2*u2))/(1+(u1*u1)+(u2*u2))
F_plas_hepatic_base(x) = 0.0009931*x*x+0.5905*x
F_plas_hepatic_ampl(x) = 0.003068*x*x+2.995*x


********** MODEL EVENTS
Event_0 = gt(time,0),triger_vivo,1,triger_manual,0,triger_manual_1,0,triger_manual_2,0
Event_1 = gt(time,FeedTime),triger_vivo,0,triger_manual,1,triger_manual_1,1


********** MODEL MATLAB FUNCTIONS
