# Supplementary material for: A mathematical model of the impact of insulin secretion dynamics on selective hepatic insulin resistance
Source: Nat Commun. 2017 Nov 8;8:1362. doi: 10.1038/s41467-017-01627-9 (PMC5678123; doi:10.1038/s41467-017-01627-9)
Supplement: Supplementary file 5 — Supplementary Software [file 41467_2017_1627_MOESM5_ESM.zip › script_for_figures/plot_fig_2.m]

%% plot Figure 2 in the main text

clear all
close all
clc
load MC3a_likelihood_maic.mat
idx_goodfit= 1; 
%% simulate 
sbpstr= SBPDstruct(output.projectopt);
sbm= sbpstr.models{1}; % there is only one model
sbmstr=SBstruct(sbm);

NumOriginalExp= length(sbpstr.experiments); % there might be multiple experiments
for e= 1: NumOriginalExp
    sbexp(e)= sbpstr.experiments(e).experiment;
    sbexpstr(e)= SBstruct(sbexp(e));
    sbmeas(e)= sbpstr.experiments(e).measurements{1};
    sbmeasstr(e)= SBstruct(sbmeas(e));
end

compileFlag= 1;    
for e= 1: length(sbexp)
    mexp(e)= SBmergemodexp(sbm,sbexp(e));
    mexname{e}= [sbmstr.name,'exp',num2str(e)];
    if compileFlag
        wd=cd;
        cd(tempdir)
        SBPDmakeMEXmodel(mexp(e),mexname{e});
        cd(wd)
    end
end

% ---------------------------- simulateStr
OPTIONS= output.estimation.integrator.options;
parametersFit= output.estdata.parameters; % parameters having been fitted 
states= output.estdata.icnames;
for e_exp= 1:length(sbexp)
    parametersModel{e_exp}= feval(mexname{e_exp},'parameters'); % parameters in the model file
    parameterValues{e_exp}= feval(mexname{e_exp},'parametervalues');
end 

param_TO_change={};
fold_OF_change= [];
for e= 1: length(param_TO_change)
    idx_change(e)= find(strcmp(param_TO_change{e}, output.parametersNonlocal));
end 
% 

for e_fit= 1: length(idx_goodfit) % loop through optimized population
    for e_exp= 1: length(sbexp) % loop through experiments in the project
        for e_para= 1: length(parametersModel{e_exp})
            id_para=find(strcmp(parametersModel{e_exp}(e_para),parametersFit));
            if ~isempty(id_para)
                NewParameterValues(e_para)= output.estdata.Popt(idx_goodfit(e_fit),output.PNonlIdx(e_exp,id_para));
            else
                NewParameterValues(e_para)= parameterValues{e_exp}(e_para);
            end
            id_change=find(strcmp(parametersModel{e_exp}(e_para), param_TO_change));
            if ~isempty(id_change)
                NewParameterValues(e_para)= NewParameterValues(e_para)* fold_OF_change(id_change);
            end
        end
        
        if ~isempty(output.estdata.icnames)
            statevalues= output.estdata.ICopt(idx_goodfit(e_fit),output.ICNonlIdx(e_exp,:));
            icvector = makeinicondvectorSBPD(mexname{e_exp},states,statevalues);
        else
            icvector = [];
        end
        simdata{e_fit,e_exp}= SBPDsimulate(mexname{e_exp}, [0:0.1:1.1*sbmeasstr(e_exp).time(end)]', icvector, parametersModel{e_exp}, NewParameterValues, OPTIONS);
        NewParameterValues=[];
    end
end

%
figure;  % ----------------------
hold on
stitle={'Pulsatile', 'Constant', 'T2D', 'Feeding'};
plotName= {'Ins','obs_aS1K','obs_aS2K','obs_aB','aC'};
yName={'Insulin (nM)','IRS1 (a.u.)','IRS2 (a.u.)','AKT (a.u.)','aPKC (a.u.)'};
yL=[4.1 30 200 1 1 ];
n_subx= length(sbexp); 
n_suby= length(plotName);
mpdc= distinguishable_colors(length(idx_goodfit));
m= zeros(n_subx,n_suby); 

transient_time= 59.5;

for ee= 1: n_subx % loop through experiments in the project
    for eee= 1: n_suby % loop through plotName
        stateID= find(strcmp(plotName{eee},simdata{1,ee}.states));
        if isempty(stateID)    
            variableID= find(strcmp(plotName{eee},simdata{1,ee}.variables));
        end 
        subp= (eee-1)* n_subx + ee;  
        if subp>0
            subplot(n_suby,n_subx,subp);  
            hold on
            box on
            for eeee= 1: length(idx_goodfit) 
                idxT= find(simdata{eeee,ee}.time>= transient_time,1,'first'); 
                Ren_ID= find(strcmp('obs_t_Ren',simdata{e_fit,1}.variables));
                try
                    plot(simdata{eeee,ee}.time(idxT:end)/1-transient_time/1,simdata{eeee,ee}.statevalues(idxT:end,stateID),'Color',mpdc(eeee,:));
                catch
                    plot(simdata{eeee,ee}.time(idxT:end)/1-transient_time/1,simdata{eeee,ee}.variablevalues(idxT:end,variableID),'Color',mpdc(eeee,:));
                end
                if strcmp(plotName{eee},'Ins') & eeee== 1
                    break
                end 
            end
            if ee<= NumOriginalExp % plot data point
                idxMeas= find(strcmp(plotName{eee},{sbmeasstr(ee).data.name}));
                if ~isempty(idxMeas)
                    errBar= 0.5*(sbmeasstr(ee).data(idxMeas).maxvalues-sbmeasstr(ee).data(idxMeas).minvalues);
                    errorbar(sbmeasstr(ee).time/1-transient_time/1,sbmeasstr(ee).data(idxMeas).values,errBar,'ro')
                end
            end
            if eee== 1
                title(stitle{ee},'Interpreter','none')
            end
            xlim([0 simdata{eeee,ee}.time(end)-transient_time])
            if subp>= n_subx*n_suby- n_suby
                xlabel('Time (min)')
            end
            if mod(subp,n_subx) ==1
                ylabel(yName{eee});
            end
            if mod(subp,n_subx) == 0
                set(gca,'xTick',[0 30 60 90 120])
            else
                set(gca,'xTick',[0 10 20 30])
            end
            ylim([0 yL(eee)])
        end
    end
end
