# Supplementary material for: A mathematical model of the impact of insulin secretion dynamics on selective hepatic insulin resistance
Source: Nat Commun. 2017 Nov 8;8:1362. doi: 10.1038/s41467-017-01627-9 (PMC5678123; doi:10.1038/s41467-017-01627-9)
Supplement: Supplementary file 5 — Supplementary Software [file 41467_2017_1627_MOESM5_ESM.zip › script_for_figures/plot_fig_4.m]

%% plot Figure 4 in the main text

clear all
close all
clc
load MC3a_likelihood_maic.mat
%%  simulate 
sbpstr= SBPDstruct(output.projectopt);
sbm= sbpstr.models{1}; % there is only one model
sbmstr=SBstruct(sbm);

idx_goodfit= 1;

figure 
hold on
NumOriginalExp= length(sbpstr.experiments); % there might be multiple experiments
for e= 1: NumOriginalExp
    sbexp(e)= sbpstr.experiments(e).experiment;
    sbexpstr(e)= SBstruct(sbexp(e));
    sbmeas(e)= sbpstr.experiments(e).measurements{1};
    sbmeasstr(e)= SBstruct(sbmeas(e));
    
    sbexpstr(e).stateevents(end+1).name= ['insulin dose'];
    sbexpstr(e).stateevents(end).trigger= ['gt(time,',num2str(0),')'];
    sbexpstr(e).stateevents(end).assignment(1).variable= 'beta';
    sbexpstr(e).stateevents(end).assignment(1).formula= 'beta*1.15';
    sbexpstr(e).stateevents(end).notes= '';
    sbexp(e)= SBexperiment(sbexpstr(e));
end
m= []; % for bar plot 
color_code='b';
plot_fig_4_sub
cost_array= sum(cost);

for e= 1: NumOriginalExp
    sbexp(e)= sbpstr.experiments(e).experiment;
    sbexpstr(e)= SBstruct(sbexp(e));
    sbmeas(e)= sbpstr.experiments(e).measurements{1};
    sbmeasstr(e)= SBstruct(sbmeas(e));
    
    sbexpstr(e).stateevents(end+1).name= ['insulin dose'];
    sbexpstr(e).stateevents(end).trigger= ['gt(time,',num2str(0),')'];
    sbexpstr(e).stateevents(end).assignment(1).variable= 'beta';
    sbexpstr(e).stateevents(end).assignment(1).formula= 'beta*1.0';
    sbexpstr(e).stateevents(end).notes= '';
    sbexp(e)= SBexperiment(sbexpstr(e));
end
color_code='r';
plot_fig_4_sub
cost_array(end+1)= sum(cost);

for e= 1: NumOriginalExp
    sbexp(e)= sbpstr.experiments(e).experiment;
    sbexpstr(e)= SBstruct(sbexp(e));
    sbmeas(e)= sbpstr.experiments(e).measurements{1};
    sbmeasstr(e)= SBstruct(sbmeas(e));
    
    sbexpstr(e).stateevents(end+1).name= ['insulin dose'];
    sbexpstr(e).stateevents(end).trigger= ['gt(time,',num2str(0),')'];
    sbexpstr(e).stateevents(end).assignment(1).variable= 'beta';
    sbexpstr(e).stateevents(end).assignment(1).formula= 'beta*0.85';
    sbexpstr(e).stateevents(end).notes= '';
    sbexp(e)= SBexperiment(sbexpstr(e));
end
color_code='k';
plot_fig_4_sub
cost_array(end+1)= sum(cost);
