# Supplementary material for: A mathematical model of the impact of insulin secretion dynamics on selective hepatic insulin resistance
Source: Nat Commun. 2017 Nov 8;8:1362. doi: 10.1038/s41467-017-01627-9 (PMC5678123; doi:10.1038/s41467-017-01627-9)
Supplement: Supplementary file 5 — Supplementary Software [file 41467_2017_1627_MOESM5_ESM.zip › script_for_figures/plot_fig_4_sub.m]

%% sub-script for plot_fig_4.m

compileFlag= 1;    
for e= 1: length(sbexp)
    mexp(e)= SBmergemodexp(sbm,sbexp(e));
    mexname{e}= [sbmstr.name,'exp',num2str(e)];
    if compileFlag
        wd=cd;
        cd(tempdir)
        SBPDmakeMEXmodel(mexp(e),mexname{e});
        cd(wd)
    end
end

%---------------------------- simulate
OPTIONS= output.estimation.integrator.options;
parametersFit= output.estdata.parameters; % parameters having been fitted
states= output.estdata.icnames;
parametersModel= feval(mexname{1},'parameters'); % parameters in the model file
parameterValues= feval(mexname{1},'parametervalues');

%%  here, I want to change ....M8_10_Jun_2015_13_36_06
param_TO_change={'b0f'};
fold_OF_change= [1 ];
for e= 1: length(param_TO_change)
    idx_change(e)= find(strcmp(param_TO_change{e}, output.parametersNonlocal));
end 
cost= zeros(length(sbexp),1);

for e= 1: length(idx_goodfit) % loop through optimized population
    for e_exp= 1: length(sbexp) % loop through experiments in the project
        for e_para= 1: length(parametersModel)
            id_para=find(strcmp(parametersModel{e_para},parametersFit));
            if ~isempty(id_para)
                NewParameterValues(e_para)= output.estdata.Popt(idx_goodfit(e),output.PNonlIdx(e_exp,id_para));
            else
                NewParameterValues(e_para)= parameterValues(e_para);
            end 
            id_change=find(strcmp(parametersModel{e_para}, param_TO_change));
            if ~isempty(id_change)
                NewParameterValues(e_para)= NewParameterValues(e_para)* fold_OF_change(id_change);
            end 
        end
        
        
        if ~isempty(output.estdata.icnames)
            statevalues= output.estdata.ICopt(idx_goodfit(e),output.ICNonlIdx(min(e_exp,end),:));
            icvector = makeinicondvectorSBPD(mexname{e_exp},states,statevalues);
        else
            icvector = [];
        end
        simdata{e,e_exp}= SBPDsimulate(mexname{e_exp}, [0:0.1:1.1*sbmeasstr(e_exp).time(end)]', icvector, parametersModel, NewParameterValues, OPTIONS);
      
        sim = SBPDsimulate(mexname{e_exp}, [sbmeasstr(e_exp).time]', icvector, parametersModel, NewParameterValues, OPTIONS);
        for e_meas= 1: length(sbmeasstr(e_exp).data)
            try
                idxMeas= find(strcmp(sbmeasstr(e_exp).data(e_meas).name, sim.states));
                costtemp= (sim.statevalues(:,idxMeas)-sbmeasstr(e_exp).data(e_meas).values)./(sbmeasstr(e_exp).data(e_meas).maxvalues-sbmeasstr(e_exp).data(e_meas).minvalues);
                costtemp= costtemp* costtemp;
                costtemp(find(isnan(costtemp)))= 0;
                cost(e_exp)= cost(e_exp)+ costtemp;
            catch 
                idxMeas= find(strcmp(sbmeasstr(e_exp).data(e_meas).name, sim.variables));
                costtemp= (sim.variablevalues(:,idxMeas)-sbmeasstr(e_exp).data(e_meas).values)./(sbmeasstr(e_exp).data(e_meas).maxvalues-sbmeasstr(e_exp).data(e_meas).minvalues);
                costtemp= costtemp.* costtemp;
                costtemp(find(isnan(costtemp)))= 0;
                cost(e_exp)= cost(e_exp)+ sum(costtemp);
            end 
        end 
        
    end
end

%%
hold on
stitle={'Pulsatile', 'Constant', 'T2D', 'Feeding'};
plotName= {'Ins','obs_aS1K','obs_aS2K','obs_aB','aC'};
yName={'Insulin (nM)','IRS1 (a.u.)','IRS2 (a.u.)','AKT (a.u.)','aPKC (a.u.)'};
yL=[4.1 30 200 1 1 ];
n_subx= length(sbexp); 
n_suby= length(plotName);
mpdc= distinguishable_colors(length(idx_goodfit));

transient_time= 60;
id_s=[];
for e_exp= 1: n_subx % loop through experiments in the project
    for e_plotName= 1: n_suby % loop through plotName
        stateID= find(strcmp(plotName{e_plotName},simdata{1,e_exp}.states));
        if isempty(stateID)    
            variableID= find(strcmp(plotName{e_plotName},simdata{1,e_exp}.variables));
        end
        subp= (e_plotName-1)* n_subx + e_exp;
        if subp>0
            subplot(n_suby,n_subx,subp);
            hold on
            box on
            for e_fit= 1: length(idx_goodfit) % loop through selected good fit
                idxT= find(simdata{e_fit,e_exp}.time>= transient_time,1,'first');
                Ren_ID= find(strcmp('obs_t_Ren',simdata{e_fit,1}.variables));
                try
                    plot(simdata{e_fit,e_exp}.time(idxT:end)/1-transient_time/1,simdata{e_fit,e_exp}.statevalues(idxT:end,stateID),'Color',color_code);
                    if e_exp* e_plotName==1
                        m(end+1,e_plotName)= mean(simdata{e_fit,e_exp}.statevalues(idxT:end,stateID));%/simdata{e_fit,e_exp}.statevalues(idxT,stateID));
                    else
                        m(end,e_plotName)= mean(simdata{e_fit,e_exp}.statevalues(idxT:end,stateID));%/simdata{e_fit,e_exp}.statevalues(idxT,stateID));
                    end
                catch
                    plot(simdata{e_fit,e_exp}.time(idxT:end)/1-transient_time/1,simdata{e_fit,e_exp}.variablevalues(idxT:end,variableID),'Color',color_code);
                    if e_exp*e_plotName== 1
                        m(end+1,e_plotName)= mean(simdata{e_fit,e_exp}.variablevalues(idxT:end,variableID));%/simdata{e_fit,e_exp}.variablevalues(idxT,variableID));
                    else
                        m(end,e_plotName)= mean(simdata{e_fit,e_exp}.variablevalues(idxT:end,variableID));%/simdata{e_fit,e_exp}.variablevalues(idxT,variableID));
                    end
                end
            end
            if e_exp<= NumOriginalExp % plot data point
            idxMeas= find(strcmp(plotName{e_plotName},{sbmeasstr(e_exp).data.name}));
            if ~isempty(idxMeas)
                errBar= 0.5*(sbmeasstr(e_exp).data(idxMeas).maxvalues-sbmeasstr(e_exp).data(idxMeas).minvalues);
                errorbar(sbmeasstr(e_exp).time/1-transient_time/1,sbmeasstr(e_exp).data(idxMeas).values,errBar,'ko')
            end
        end 
        if e_plotName== 1
            title(stitle{e_exp},'Interpreter','none')
        end
        xlim([0 simdata{e_fit,e_exp}.time(end)-transient_time])
        if subp>= n_subx*n_suby- n_suby
            xlabel('Time (min)')
        end 
        if mod(subp,n_subx) ==1
            ylabel(yName{e_plotName});
        end 
        if mod(subp,n_subx) == 0
            set(gca,'xTick',[0 30 60 90 120])
        else
            set(gca,'xTick',[0 10 20 30])
        end 
        ylim([0 yL(e_plotName)])
        end
    end
end
