# Supplementary material for: A mathematical model of the impact of insulin secretion dynamics on selective hepatic insulin resistance
Source: Nat Commun. 2017 Nov 8;8:1362. doi: 10.1038/s41467-017-01627-9 (PMC5678123; doi:10.1038/s41467-017-01627-9)
Supplement: Supplementary file 5 — Supplementary Software [file 41467_2017_1627_MOESM5_ESM.zip › script_for_figures/plot_fig_5.m]

%% plot Figure 5 in the main text

clear all
close all
clc
dbstop error
load MC3a_likelihood_maic.mat
idx_goodfit= 1; 
%% simulate 
sbpstr= SBPDstruct(output.projectopt);
sbm= sbpstr.models{1}; % there is only one model
sbmstr=SBstruct(sbm);

NumOriginalExp= length(sbpstr.experiments); % there might be multiple experiments
for e= 1: NumOriginalExp
    sbexp(e)= sbpstr.experiments(e).experiment;
    sbexpstr(e)= SBstruct(sbexp(e));
    sbmeas(e)= sbpstr.experiments(e).measurements{1};
    sbmeasstr(e)= SBstruct(sbmeas(e));
end

%% construct new exp and meas
expidTemplate= 4; % take this exp as an template
sbexpstrNew= sbexpstr(expidTemplate); % take exp templat
idx=find(strcmp('L_vivo',{sbexpstr(expidTemplate).parameterchanges.name})); % 
% % ----------------------------  insulin 
idx=find(strcmp('plas_L',{sbexpstr(expidTemplate).parameterchanges.name})); % 
sbexpstrNew.parameterchanges(idx).formula= 'interpcsSB([0,60,90,120,180],[108.03, 95.9, 757.8, 538.4, 389.1],time)'; 

idx=find(strcmp('L_vivo',{sbexpstr(expidTemplate).parameterchanges.name})); % 
sbexpstrNew.parameterchanges(idx).formula= 'F_plas_hepatic_base(plas_L)+ F_plas_hepatic_ampl(plas_L)* 2/pi';
sbexpstr(end)= sbexpstrNew;
sbexp(end)= SBexperiment(sbexpstr(end)); % from structure to obj
%% -------------------------------slow 
sbexpstrNew= sbexpstr(expidTemplate); % take exp template
sbexpstrNew.name= 'slow';
idx=find(strcmp('plas_L',{sbexpstr(expidTemplate).parameterchanges.name})); % 
sbexpstrNew.parameterchanges(idx).formula= 'interpcsSB([0,60,95,120,180],[108.03, 95.9, 757.8, 552.4, 410.1],time)'; 

idx=find(strcmp('L_vivo',{sbexpstr(expidTemplate).parameterchanges.name})); % 
sbexpstrNew.parameterchanges(idx).formula= 'F_plas_hepatic_base(plas_L)+ F_plas_hepatic_ampl(plas_L)* 2/pi';
sbexpstr(end+1)= sbexpstrNew;
sbexp(end+1)= SBexperiment(sbexpstr(end)); % from structure to obj

%% -------------------------------slow & low 
sbexpstrNew= sbexpstr(expidTemplate); % take exp template
sbexpstrNew.name= 'slow & low';
idx=find(strcmp('plas_L',{sbexpstr(expidTemplate).parameterchanges.name})); % 
sbexpstrNew.parameterchanges(idx).formula= 'interpcsSB([0,60,95,120,180],[108.03, 95.9, 727.0, 567.4, 420.0],time)'; 

idx=find(strcmp('L_vivo',{sbexpstr(expidTemplate).parameterchanges.name})); % 
sbexpstrNew.parameterchanges(idx).formula= 'F_plas_hepatic_base(plas_L)+ F_plas_hepatic_ampl(plas_L)* 2/pi';
sbexpstr(end+1)= sbexpstrNew;
sbexp(end+1)= SBexperiment(sbexpstr(end)); % from structure to obj

%%

compileFlag= 1;    
for e= 1: length(sbexp)
    mexp(e)= SBmergemodexp(sbm,sbexp(e));
    mexname{e}= [sbmstr.name,'exp',num2str(e)];
    if compileFlag && e>3
        wd=cd;
        cd(tempdir)
        SBPDmakeMEXmodel(mexp(e),mexname{e});
        cd(wd)
    end
end

% ---------------------------- simulateStr
OPTIONS= output.estimation.integrator.options;
parametersFit= output.estdata.parameters; % parameters having been fitted 
parameters= output.estdata.parameters;

states= output.estdata.icnames;
for e_exp= 4:length(sbexp)
    parametersModel{e_exp}= feval(mexname{e_exp},'parameters'); % parameters in the model file
    parameterValues{e_exp}= feval(mexname{e_exp},'parametervalues');
end 

%  here, I want to change ....M8_10_Jun_2015_13_36_06
param_TO_change={};
fold_OF_change= [];
for e= 1: length(param_TO_change)
    idx_change(e)= find(strcmp(param_TO_change{e}, output.parametersNonlocal));
end 
% 

for e_fit= 1: length(idx_goodfit) % loop through optimized population
    for e_exp= 4: length(sbexp) % loop through experiments in the project
        for e_para= 1: length(parametersModel{e_exp})
            id_para=find(strcmp(parametersModel{e_exp}(e_para),parametersFit));
            if ~isempty(id_para)
                NewParameterValues(e_para)= output.estdata.Popt(idx_goodfit(e_fit),output.PNonlIdx(min(e_exp,4),id_para));
            else
                NewParameterValues(e_para)= parameterValues{e_exp}(e_para);
            end
            id_change=find(strcmp(parametersModel{e_exp}(e_para), param_TO_change));
            if ~isempty(id_change)
                NewParameterValues(e_para)= NewParameterValues(e_para)* fold_OF_change(id_change);
            end
        end
        
        if ~isempty(output.estdata.icnames)
            statevalues= output.estdata.ICopt(idx_goodfit(e_fit),output.ICNonlIdx(min(e_exp,4),:));
            icvector = makeinicondvectorSBPD(mexname{e_exp},states,statevalues);
        else
            icvector = [];
        end
        simdata{e_fit,e_exp}= SBPDsimulate(mexname{e_exp}, [0:0.01:60+120]', icvector, parametersModel{e_exp}, NewParameterValues, OPTIONS);
        NewParameterValues=[];
    end
end

%%
%figure % ----------------------
plotName= {'Ins','obs_aS1K','obs_aS2K','obs_aB','aC'} ;% ,'obs_aS1K','obs_aS2K','obs_aB','aC'}; % 
%plotName= {'Ins'}; % 
n_subx= length(sbexp); % length(sbexp)-1;
n_suby= length(plotName);
mpdc= distinguishable_colors(length(idx_goodfit)*(n_subx-3));% (output.estdata.nrestimations);
transient_t= 60;

for e_exp= 4:n_subx % loop through experiments in the project
    for e_plot= 1: n_suby % loop through plotName
        stateID= find(strcmp(plotName{e_plot},simdata{1,e_exp}.states));
        if isempty(stateID)
            variableID= find(strcmp(plotName{e_plot},simdata{1,e_exp}.variables));
        end
        subplot(4,2,e_plot); 
        hold on
        for e_fit= 1: length(idx_goodfit) % loop through selected good fit
            idxT= find(simdata{e_fit,e_exp}.time>= transient_t,1,'first'); % throw away transiet phase, which has been implemented deliberately in the exp files
            try
                plot(simdata{e_fit,e_exp}.time(idxT:end)-transient_t,simdata{e_fit,e_exp}.statevalues(idxT:end,stateID),'Color',mpdc((e_exp-4)+e_fit,:));
                m(e_exp-3,e_plot)= trapz(simdata{e_fit,e_exp}.time(idxT:end),simdata{e_fit,e_exp}.statevalues(idxT:end,stateID)); % mean(simdata{e_fit,e_exp}.statevalues(idxT:end,stateID));%/simdata{e_fit,e_exp}.statevalues(idxT,stateID));
            catch
                plot(simdata{e_fit,e_exp}.time(idxT:end)-transient_t,simdata{e_fit,e_exp}.variablevalues(idxT:end,variableID),'Color',mpdc((e_exp-4)+e_fit,:));
                m(e_exp-3,e_plot)= trapz(simdata{e_fit,e_exp}.time(idxT:end),simdata{e_fit,e_exp}.variablevalues(idxT:end,variableID)); % mean(simdata{e_fit,e_exp}.variablevalues(idxT:end,variableID));%/simdata{e_fit,e_exp}.variablevalues(idxT,variableID));
            end
            xlim([0 simdata{e_fit,e_exp}.time(end)-transient_t])
        end
    end
end

%%
subplot(4,2,6)
sc=  m(1,:);   % max(m);
scM= repmat(sc',1,length(sbexp)-3);
hArray= bar(m'./scM);

for e= 1:5
subplot(4,2,e)
xlabel('Time (min)')
set(gca,'XTick',[0 30 60 90 120])
end 

subplot(4,2,1)
ylabel('Ins (nM)')
ylim([-1.6 4])
text(10,4.4,'A')
box on
legend('normal secretion','impaired slope','T2D_{b}','Location','NorthEast')

subplot(4,2,2)
ylabel('IRS1 (a.u.)')
ylim([0 20])
text(10,21,'B')
box on

subplot(4,2,3)
ylabel('IRS2 (a.u.)')
ylim([19 65])
text(10,70,'C')
box on

subplot(4,2,4)
ylabel('AKT (a.u.)')
ylim([0.1 0.4])
text(10,0.42,'D')
box on

subplot(4,2,5)
ylabel('aPKC (a.u.)')
text(10,0.8,'E')
ylim([0 0.75])
box on

subplot(4,2,6)
ylabel('AUC (normalized)')
ylim([0 1.5])
text(1,1.57,'F')

for e= 1: length(hArray)
    set(hArray(e),'Facecolor',mpdc(e,:))
end 
set(gca,'XTickLabel',{'Ins','IRS1','IRS2','AKT','aPKC'})

clear m
plot_fig_5_1stphase_bar
clear m
plot_fig_5_2ndphase_bar
