# Supplementary material for: A mathematical model of the impact of insulin secretion dynamics on selective hepatic insulin resistance
Source: Nat Commun. 2017 Nov 8;8:1362. doi: 10.1038/s41467-017-01627-9 (PMC5678123; doi:10.1038/s41467-017-01627-9)
Supplement: Supplementary file 5 — Supplementary Software [file 41467_2017_1627_MOESM5_ESM.zip › script_for_figures/plot_fig_5_2ndphase_bar.m]

%%  sub-script for plot_fig_5

param_TO_change={'r1f'};
fold_OF_change= [1];
for e= 1: length(param_TO_change)
    idx_change(e)= find(strcmp(param_TO_change{e}, output.parametersNonlocal));
end 

for e= 1: length(idx_goodfit) % loop through optimized population
    for ee= 4: length(sbexp) % loop through experiments in the project
        try parametervalues= output.estdata.Popt(idx_goodfit(e),output.PNonlIdx(ee,:));
        catch 
        end
        
        for eee= 1: length(param_TO_change)
            parametervalues(idx_change(eee))= parametervalues(idx_change(eee))* fold_OF_change(eee);
        end 
        
        if ~isempty(output.estdata.icnames)
            statevalues= output.estdata.ICopt(idx_goodfit(e),output.ICNonlIdx(min(ee,end),:));
            icvector = makeinicondvectorSBPD(mexname{ee},states,statevalues);
        else
            icvector = [];
        end
        if ee<= NumOriginalExp
            simdata{e,ee}= SBPDsimulate(mexname{ee},[0:0.25:60+120]', icvector, parametersFit, parametervalues, OPTIONS);
        else 
            simdata{e,ee}= SBPDsimulate(mexname{ee}, [0:0.25:60+120]', icvector, parametersFit, parametervalues, OPTIONS);
        end 
    end
end
%%
%figure % ----------------------
plotName= {'Ins','obs_aS1K','obs_aS2K','obs_aB','aC'} ;% ,'obs_aS1K','obs_aS2K','obs_aB','aC'}; % 
n_subx= length(sbexp); % length(sbexp)-1;
n_suby= length(plotName);
mpdc= distinguishable_colors(length(idx_goodfit)*(n_subx-3));% (output.estdata.nrestimations);
transient_t= 120;

for e_exp= 4:n_subx % loop through experiments in the project
    for e_plot= 1: n_suby % loop through plotName
        stateID= find(strcmp(plotName{e_plot},simdata{1,e_exp}.states));
        if isempty(stateID)
            variableID= find(strcmp(plotName{e_plot},simdata{1,e_exp}.variables));
        end
        hold on
        for eeee= 1: length(idx_goodfit) % loop through selected good fit
            idxT= find(simdata{eeee,e_exp}.time>= transient_t,1,'first'); % throw away transiet phase, which has been implemented deliberately in the exp files
            try
                m(e_exp-3,e_plot)= trapz(simdata{eeee,e_exp}.time(idxT:end),simdata{eeee,e_exp}.statevalues(idxT:end,stateID)); % mean(simdata{eeee,e_exp}.statevalues(idxT:end,stateID));%/simdata{eeee,e_exp}.statevalues(idxT,stateID));
            catch
                m(e_exp-3,e_plot)= trapz(simdata{eeee,e_exp}.time(idxT:end),simdata{eeee,e_exp}.variablevalues(idxT:end,variableID)); % mean(simdata{eeee,e_exp}.variablevalues(idxT:end,variableID));%/simdata{eeee,e_exp}.variablevalues(idxT,variableID));
            end
        end
    end
end

%%
subplot(4,2,8)
hArray= bar(m'./scM);

ylabel('AUC 2nd hour')
ylim([0 0.85])
text(1,0.89,'H')

for e= 1: length(hArray)
    set(hArray(e),'Facecolor',mpdc(e,:))
end 
set(gca,'XTickLabel',{'Ins','IRS1','IRS2','AKT','aPKC'})
set(gca,'YTick',[0 0.2 0.4 0.6 0.8])
