# Supplementary material for: A mathematical model of the impact of insulin secretion dynamics on selective hepatic insulin resistance
Source: Nat Commun. 2017 Nov 8;8:1362. doi: 10.1038/s41467-017-01627-9 (PMC5678123; doi:10.1038/s41467-017-01627-9)
Supplement: Supplementary file 5 — Supplementary Software [file 41467_2017_1627_MOESM5_ESM.zip › script_for_figures/plot_fig_S4_bc.m]

%% plot Supplementary Figure 4b and 4c

clear all
close all
clc
load MC3a_likelihood_maic.mat
idx_goodfit= 1:output.estdata.nrestimations;
%% simulate 
sbpstr= SBPDstruct(output.projectopt);
sbm= sbpstr.models{1}; % there is only one model
sbmstr=SBstruct(sbm);

NumOriginalExp= length(sbpstr.experiments); % there might be multiple experiments
for e= 1: NumOriginalExp
    sbexp(e)= sbpstr.experiments(e).experiment;
    sbexpstr(e)= SBstruct(sbexp(e));
    sbmeas(e)= sbpstr.experiments(e).measurements{1};
    sbmeasstr(e)= SBstruct(sbmeas(e));
end

%%  simulate 
sbpstr= SBPDstruct(output.projectopt);
sbm= sbpstr.models{1}; % there is only one model
sbmstr=SBstruct(sbm);

sbmstr.variables(end+1).name= 't_S2';
sbmstr.variables(end).formula='S2+aS2';

sbm=SBmodel(sbmstr);

NumOriginalExp= length(sbpstr.experiments); % there might be multiple experiments

expidTemplate= 4; % take this exp as an template

for e= 4: NumOriginalExp
    sbexp(e)= sbpstr.experiments(e).experiment;
    sbexpstr(e)= SBstruct(sbexp(e));
    sbmeas(e)= sbpstr.experiments(e).measurements{1};
    sbmeasstr(e)= SBstruct(sbmeas(e));
    
    sbexpstr(e).stateevents(end+1).name= ['insulin dose'];
    sbexpstr(e).stateevents(end).trigger= ['gt(time,',num2str(0),')'];
    sbexpstr(e).stateevents(end).assignment(1).variable= 'beta';
    sbexpstr(e).stateevents(end).assignment(1).formula= 'beta*1.15';
    sbexpstr(e).stateevents(end).notes= '';
    sbexp(e)= SBexperiment(sbexpstr(e));
end
m= []; % for bar plot 
color_code='b';
plot_fig_S4_bc_sub
time_switchoff115= time_switchoff;
ab_switchoff115= ab_switchoff;

for e= 4: NumOriginalExp
    sbexp(e)= sbpstr.experiments(e).experiment;
    sbexpstr(e)= SBstruct(sbexp(e));
    sbmeas(e)= sbpstr.experiments(e).measurements{1};
    sbmeasstr(e)= SBstruct(sbmeas(e));
    
    sbexpstr(e).stateevents(end+1).name= ['insulin dose'];
    sbexpstr(e).stateevents(end).trigger= ['gt(time,',num2str(0),')'];
    sbexpstr(e).stateevents(end).assignment(1).variable= 'beta';
    sbexpstr(e).stateevents(end).assignment(1).formula= 'beta*1.0';
    sbexpstr(e).stateevents(end).notes= '';
    sbexp(e)= SBexperiment(sbexpstr(e));
end
color_code='r';
plot_fig_S4_bc_sub
time_switchoff100= time_switchoff;
ab_switchoff100= ab_switchoff;

for e= 4: NumOriginalExp
    sbexp(e)= sbpstr.experiments(e).experiment;
    sbexpstr(e)= SBstruct(sbexp(e));
    sbmeas(e)= sbpstr.experiments(e).measurements{1};
    sbmeasstr(e)= SBstruct(sbmeas(e));
    
    sbexpstr(e).stateevents(end+1).name= ['insulin dose'];
    sbexpstr(e).stateevents(end).trigger= ['gt(time,',num2str(0),')'];
    sbexpstr(e).stateevents(end).assignment(1).variable= 'beta';
    sbexpstr(e).stateevents(end).assignment(1).formula= 'beta*0.85';
    sbexpstr(e).stateevents(end).notes= '';
    sbexp(e)= SBexperiment(sbexpstr(e));
end
color_code='k';
plot_fig_S4_bc_sub
time_switchoff085= time_switchoff;
ab_switchoff085= ab_switchoff;
%% 
figure
plot(1:13,time_switchoff085,'s',1:13,time_switchoff100,'o',1:13,time_switchoff115,'x')
legend('85% insulin dose','100% insulin dose','115% insulin dose')
ylabel('time of aPKC switch off (min)')
ylim([75 110])
set(gca,'XTick',[1:13])
hold on
box on
xlabel('index of parameter sets')

figure
plot(1:13,ab_switchoff085,'s',1:13,ab_switchoff100,'o',1:13,ab_switchoff115,'x')
legend('85% insulin dose','100% insulin dose','115% insulin dose')
ylabel('Akt (a.u.) after aPKC switch off')
ylim([0. 0.3])
xlabel('index of parameter sets')
set(gca,'XTick',[1:13])
hold on
box on
