# Supplementary material for: A mathematical model of the impact of insulin secretion dynamics on selective hepatic insulin resistance
Source: Nat Commun. 2017 Nov 8;8:1362. doi: 10.1038/s41467-017-01627-9 (PMC5678123; doi:10.1038/s41467-017-01627-9)
Supplement: Supplementary file 5 — Supplementary Software [file 41467_2017_1627_MOESM5_ESM.zip › script_for_figures/plot_fig_S4_bc_sub.m]

%% sub-script for plot_fig_S4_bc

compileFlag= 1;    
for e= 4: length(sbexp)
    mexp(e)= SBmergemodexp(sbm,sbexp(e));
    mexname{e}= [sbmstr.name,'exp',num2str(e)];
    if compileFlag
        wd=cd;
        cd(tempdir)
        SBPDmakeMEXmodel(mexp(e),mexname{e});
        cd(wd)
    end
end

%---------------------------- simulate
OPTIONS= output.estimation.integrator.options;
parametersFit= output.estdata.parameters; % parameters having been fitted
states= output.estdata.icnames;
for e_exp= 4:length(sbexp)
    parametersModel{e_exp}= feval(mexname{e_exp},'parameters'); % parameters in the model file
    parameterValues{e_exp}= feval(mexname{e_exp},'parametervalues');
end 

%%  here, I want to change ....M8_10_Jun_2015_13_36_06
param_TO_change={'b0f'};
fold_OF_change= [1 ];
for e= 1: length(param_TO_change)
    idx_change(e)= find(strcmp(param_TO_change{e}, output.parametersNonlocal));
end 

cost= zeros(length(sbexp),1);

for e_fit= 1: length(idx_goodfit) % loop through optimized population
    for e_exp= 4: length(sbexp) % loop through experiments in the project
               for e_para= 1: length(parametersModel{e_exp})
             id_para=find(strcmp(parametersModel{e_exp}(e_para),parametersFit));
            if ~isempty(id_para)
                NewParameterValues(e_para)= output.estdata.Popt(idx_goodfit(e_fit),output.PNonlIdx(min(e_exp,4),id_para));
            else
                NewParameterValues(e_para)= parameterValues{e_exp}(e_para);
            end
            id_change=find(strcmp(parametersModel{e_exp}(e_para), param_TO_change));
            if ~isempty(id_change)
                NewParameterValues(e_para)= NewParameterValues(e_para)* fold_OF_change(id_change);
            end
        end
        
        
        if ~isempty(output.estdata.icnames)
            statevalues= output.estdata.ICopt(idx_goodfit(e_fit),output.ICNonlIdx(min(e_exp,4),:));
            icvector = makeinicondvectorSBPD(mexname{e_exp},states,statevalues);
        else
            icvector = [];
        end
        simdata{e_fit,e_exp}= SBPDsimulate(mexname{e_exp}, [0:0.01:60+120]', icvector, parametersModel{e_exp}, NewParameterValues, OPTIONS);
        NewParameterValues=[];

        idx_ac= find(strcmp('aC', simdata{e_fit,e_exp}.states));
        idx_ab= find(strcmp('obs_aB', simdata{e_fit,e_exp}.variables));
        idx_switchOff= find( simdata{e_fit,e_exp}.statevalues(:,idx_ac)< 0.1 & simdata{e_fit,e_exp}.time> 120, 1,'first');
        
        ab_switchoff(e_exp-3,e_fit)= simdata{e_fit,e_exp}.variablevalues(idx_switchOff+1,idx_ab);
        time_switchoff(e_exp-3,e_fit)= simdata{e_fit,e_exp}.time(idx_switchOff)-60;

    end
end
