# Supplementary material for: A mathematical model of the impact of insulin secretion dynamics on selective hepatic insulin resistance
Source: Nat Commun. 2017 Nov 8;8:1362. doi: 10.1038/s41467-017-01627-9 (PMC5678123; doi:10.1038/s41467-017-01627-9)
Supplement: Supplementary file 5 — Supplementary Software [file 41467_2017_1627_MOESM5_ESM.zip › script_for_figures/plot_fig_S5.m]

%% plot Supplementary Figure 5

clear all
close all
clc
load MC3a_likelihood_maic.mat
idx_goodfit= 1:output.estdata.nrestimations;
%% simulate 
sbpstr= SBPDstruct(output.projectopt);
sbm= sbpstr.models{1}; % there is only one model
sbmstr=SBstruct(sbm);

NumOriginalExp= length(sbpstr.experiments); % there might be multiple experiments
for e= 1: NumOriginalExp
    sbexp(e)= sbpstr.experiments(e).experiment;
    sbexpstr(e)= SBstruct(sbexp(e));
    sbmeas(e)= sbpstr.experiments(e).measurements{1};
    sbmeasstr(e)= SBstruct(sbmeas(e));
end

%% construct new exp and meas
expidTemplate= 4; % take this exp as an template
sbexpstrNew= sbexpstr(expidTemplate); % take exp templat
% % ----------------------------  insulin 
idx=find(strcmp('plas_L',{sbexpstr(expidTemplate).parameterchanges.name})); % 
sbexpstrNew.parameterchanges(idx).formula= 'interpcsSB([0,60,90,120,180],[108.03, 95.9, 757.8, 538.4, 389.1],time)'; % 

idx=find(strcmp('L_vivo',{sbexpstr(expidTemplate).parameterchanges.name})); % 
sbexpstrNew.parameterchanges(idx).formula= 'F_plas_hepatic_base(plas_L)+ F_plas_hepatic_ampl(plas_L)* 2/pi';
sbexpstr(end)= sbexpstrNew;
sbexp(end)= SBexperiment(sbexpstr(end)); % from structure to obj
%% -------------------------------slow 
sbexpstrNew= sbexpstr(expidTemplate); % take exp template
sbexpstrNew.name= 'slow';
idx=find(strcmp('plas_L',{sbexpstr(expidTemplate).parameterchanges.name})); % 
sbexpstrNew.parameterchanges(idx).formula= 'interpcsSB([0,60,95,120,180],[108.03, 95.9, 757.8, 552.4, 410.1],time)'; % by me to mimic T2D

idx=find(strcmp('L_vivo',{sbexpstr(expidTemplate).parameterchanges.name})); % 
sbexpstrNew.parameterchanges(idx).formula= 'F_plas_hepatic_base(plas_L)+ F_plas_hepatic_ampl(plas_L)* 2/pi';
sbexpstr(end+1)= sbexpstrNew;
sbexp(end+1)= SBexperiment(sbexpstr(end)); % from structure to obj

%% -------------------------------slow & low 
sbexpstrNew= sbexpstr(expidTemplate); % take exp template
sbexpstrNew.name= 'slow & low';
idx=find(strcmp('plas_L',{sbexpstr(expidTemplate).parameterchanges.name})); % 
sbexpstrNew.parameterchanges(idx).formula= 'interpcsSB([0,60,95,120,180],[108.03, 95.9, 727.0, 567.4, 420.0],time)'; % by me to mimic T2D

idx=find(strcmp('L_vivo',{sbexpstr(expidTemplate).parameterchanges.name})); % 
sbexpstrNew.parameterchanges(idx).formula= 'F_plas_hepatic_base(plas_L)+ F_plas_hepatic_ampl(plas_L)* 2/pi';
sbexpstr(end+1)= sbexpstrNew;
sbexp(end+1)= SBexperiment(sbexpstr(end)); % from structure to obj

%%

compileFlag= 1;    
for e= 1: length(sbexp)
    mexp(e)= SBmergemodexp(sbm,sbexp(e));
    mexname{e}= [sbmstr.name,'exp',num2str(e)];
    if compileFlag && e>3
        wd=cd;
        cd(tempdir)
        SBPDmakeMEXmodel(mexp(e),mexname{e});
        cd(wd)
    end
end

% ---------------------------- simulateStr
OPTIONS= output.estimation.integrator.options;
parametersFit= output.estdata.parameters; % parameters having been fitted 

states= output.estdata.icnames;
for e_exp= 1:length(sbexp)
    parametersModel{e_exp}= feval(mexname{e_exp},'parameters'); % parameters in the model file
    parameterValues{e_exp}= feval(mexname{e_exp},'parametervalues');
end 

param_TO_change={};
fold_OF_change= [];
for e= 1: length(param_TO_change)
    idx_change(e)= find(strcmp(param_TO_change{e}, output.parametersNonlocal));
end 
% 

for e_fit= 1: length(idx_goodfit) % loop through optimized population
    for e_exp= 4: length(sbexp) % loop through experiments in the project
        for e_para= 1: length(parametersModel{e_exp})
            id_para=find(strcmp(parametersModel{e_exp}(e_para),parametersFit));
            if ~isempty(id_para)
                NewParameterValues(e_para)= output.estdata.Popt(idx_goodfit(e_fit),output.PNonlIdx(min(e_exp,4),id_para));
            else
                NewParameterValues(e_para)= parameterValues{e_exp}(e_para);
            end
            id_change=find(strcmp(parametersModel{e_exp}(e_para), param_TO_change));
            if ~isempty(id_change)
                NewParameterValues(e_para)= NewParameterValues(e_para)* fold_OF_change(id_change);
            end
        end
        
        if ~isempty(output.estdata.icnames)
            statevalues= output.estdata.ICopt(idx_goodfit(e_fit),output.ICNonlIdx(min(e_exp,4),:));
            icvector = makeinicondvectorSBPD(mexname{e_exp},states,statevalues);
        else
            icvector = [];
        end
        simdata{e_fit,e_exp}= SBPDsimulate(mexname{e_exp}, [0:0.01:60+120]', icvector, parametersModel{e_exp}, NewParameterValues, OPTIONS);
        NewParameterValues=[];

        idx_ac= find(strcmp('aC', simdata{e_fit,e_exp}.states));
        idx_ab= find(strcmp('obs_aB', simdata{e_fit,e_exp}.variables));
        idx_switchOff= find( simdata{e_fit,e_exp}.statevalues(:,idx_ac)< 0.1 & simdata{e_fit,e_exp}.time> 120, 1,'first');
        
        ab_switchoff(e_exp-3,e_fit)= simdata{e_fit,e_exp}.variablevalues(idx_switchOff+1,idx_ab);
        time_switchoff(e_exp-3,e_fit)= simdata{e_fit,e_exp}.time(idx_switchOff)-60;
        
        transient_t= 60;
        first= 60+60;
        second= 60+120;
        
        idx_transient= find(simdata{e_fit,e_exp}.time>= transient_t,1,'first'); 
        idx_first= find(simdata{e_fit,e_exp}.time>= first,1,'first'); 
        idx_second= find(simdata{e_fit,e_exp}.time>= second,1,'first'); 
        stateID= find(strcmp(simdata{e_fit,e_exp}.states,'aC'));
        
        m1(e_exp-3,e_fit)= trapz(simdata{e_fit,e_exp}.time(idx_transient:idx_first),simdata{e_fit,e_exp}.statevalues(idx_transient:idx_first,stateID));
        m2(e_exp-3,e_fit)= trapz(simdata{e_fit,e_exp}.time(idx_first:idx_second),simdata{e_fit,e_exp}.statevalues(idx_first:idx_second,stateID));
        mtotal(e_exp-3, e_fit)= trapz(simdata{e_fit,e_exp}.time(idx_transient:idx_second),simdata{e_fit,e_exp}.statevalues(idx_transient:idx_second,stateID));
    end
end

figure
plot(1:13,time_switchoff(1,:),'s',1:13,time_switchoff(2,:),'o',1:13,time_switchoff(3,:),'x')
legend('normal','impaired slope','T2D_{b}')
ylabel('time of aPKC switch off (min)')
ylim([70 110])
set(gca,'XTick',[0:14])
hold on
box on
xlabel('index of parameter sets')

figure
plot(1:13,ab_switchoff(1,:),'s',1:13,ab_switchoff(2,:),'o',1:13,ab_switchoff(3,:),'x')
legend('normal','impaired slope','T2D_{b}')
ylabel('Akt (a.u.) after aPKC switch off')
ylim([0. 0.3])
xlabel('index of parameter sets')
set(gca,'XTick',[0:14])
hold on
box on

figure
subplot(2,1,1)
bar(m1'./mtotal')
legend('Normal secretion','Impaired slope','T2D_{b}')
ylabel('aPKC AUC 1st hour')
ylim([0 1.2])
text(1, 1.3, 'a')
subplot(2,1,2)
bar(m2'./mtotal')
ylabel('aPKC AUC 2nd hour')
xlabel('index of parameter sets')
text(1, 0.43, 'b')
