# Supplementary material for: A mathematical model of the impact of insulin secretion dynamics on selective hepatic insulin resistance
Source: Nat Commun. 2017 Nov 8;8:1362. doi: 10.1038/s41467-017-01627-9 (PMC5678123; doi:10.1038/s41467-017-01627-9)
Supplement: Supplementary file 5 — Supplementary Software [file 41467_2017_1627_MOESM5_ESM.zip › script_for_figures/plot_fig_S6.m]

%% plot Supplementary Figure 6

close all;
clear all; clc;
dbstop error;
estimationDir=cd
cd(estimationDir)
load ./MC3a_likelihood_maic.mat
idx_goodfit= 1:output.estdata.nrestimations; 

%% get elements in the project 
sbpstr= SBPDstruct(output.projectopt);
sbm= sbpstr.models{1}; % there is only one model
sbmstr=SBstruct(sbm);

NumOriginalExp= length(sbpstr.experiments); % there might be multiple experiments
for e= 1: NumOriginalExp
    sbexp(e)= sbpstr.experiments(e).experiment;
    sbexpstr(e)= SBstruct(sbexp(e));
    sbmeas(e)= sbpstr.experiments(e).measurements{1};
    sbmeasstr(e)= SBstruct(sbmeas(e));
end

%% construct new exp and meas
expidTemplate= 4; % take this exp as an template
sbexpstrNew= sbexpstr(expidTemplate); % take exp templat
idx=find(strcmp('L_vivo',{sbexpstr(expidTemplate).parameterchanges.name})); % 
%% ----------------------------  pulsatile insulin 
sbexpstrNew.name= 'normal';
sbexpstrNew.parameterchanges(idx).formula= 'F_plas_hepatic_base(plas_L)+ F_plas_hepatic_ampl(plas_L)* abs(sin(pi*time/PulsePeriod))'; % reformulate 
sbexpstr(end+1)= sbexpstrNew;   % save to new exp structure
sbmeasstr(end+1)= sbmeasstr(expidTemplate); % take measurement template
sbexp(end+1)= SBexperiment(sbexpstr(end));  % from structure to obj
sbmeas(end+1)= SBmeasurement(sbmeasstr(end)); % from structure to obj
%% ------------------------------- small pulse
sbexpstrNew.name= 'small pulse';
sbexpstrNew.parameterchanges(idx).formula= 'F_plas_hepatic_base(plas_L)+ 0.80*F_plas_hepatic_ampl(plas_L)*2/pi+ 0.20*F_plas_hepatic_ampl(plas_L)* abs(sin(pi*time/PulsePeriod))'; % reformulate 
sbexpstr(end+1)= sbexpstrNew;   % save to new exp structure
sbmeasstr(end+1)= sbmeasstr(expidTemplate); % take measurement template
sbexp(end+1)= SBexperiment(sbexpstr(end));  % from structure to obj
sbmeas(end+1)= SBmeasurement(sbmeasstr(end)); % from structure to obj
%% 
compileFlag= 1;    
for e= 1: length(sbexp)
    mexp(e)= SBmergemodexp(sbm,sbexp(e));
    mexname{e}= [sbmstr.name,'exp',num2str(e)];
    if compileFlag && e>3
        wd=cd;
        cd(tempdir)
        
        SBPDmakeMEXmodel(mexp(e),mexname{e});
        cd(wd)
    end
end

%---------------------------- simulate
OPTIONS= output.estimation.integrator.options;
parameters= output.estdata.parameters;
states= output.estdata.icnames;

%%  
param_TO_change={'r1f'};
fold_OF_change= [1];
for e= 1: length(param_TO_change)
    idx_change(e)= find(strcmp(param_TO_change{e}, output.parametersNonlocal));
end 

for e= 1: length(idx_goodfit) % loop through optimized population
    for ee= 4: length(sbexp) % loop through experiments in the project
        try parametervalues= output.estdata.Popt(idx_goodfit(e),output.PNonlIdx(ee,:));
        catch 
        end
        
        for eee= 1: length(param_TO_change)
            parametervalues(idx_change(eee))= parametervalues(idx_change(eee))* fold_OF_change(eee);
        end 
        
        if ~isempty(output.estdata.icnames)
            statevalues= output.estdata.ICopt(idx_goodfit(e),output.ICNonlIdx(min(ee,end),:));
            icvector = makeinicondvectorSBPD(mexname{ee},states,statevalues);
        else
            icvector = [];
        end
        if ee<= NumOriginalExp
            simdata{e,ee}= SBPDsimulate(mexname{ee}, sbmeasstr(ee).time(end), icvector, parameters, parametervalues, OPTIONS);
        else 
            simdata{e,ee}= SBPDsimulate(mexname{ee}, sbmeasstr(expidTemplate).time(end), icvector, parameters, parametervalues, OPTIONS);
        end 
    end
end
%%
figure % ----------------------
plotName={'Ins','obs_aS1K','obs_aS2K','obs_aB','aC'}; %'obs_aS1K','obs_aS2K','obs_aB','IRp','IRpen','Ren'

n_suby= length(sbexp); % length(sbexp)-1;
n_subx= length(plotName);
mpdc= distinguishable_colors(length(idx_goodfit));% (output.estdata.nrestimations);

transient_t= 60;   

for ee= 5:n_suby % loop through exp 
    for eee= 1: n_subx % loop through plot in each exp 
        stateID= find(strcmp(plotName{eee},simdata{1,ee}.states));
        if isempty(stateID)    
            variableID= find(strcmp(plotName{eee},simdata{1,ee}.variables));
        end 
        subp= (eee-1)*(n_suby-4)+ee-4; 
        subplot(n_subx,n_suby-4,subp);
        box on
        hold on
        for eeee= 1: length(idx_goodfit) % loop through selected good fit 
            idxT= find(simdata{eeee,ee}.time>= transient_t,1,'first'); % throw away transiet phase, which has been implemented deliberately in the exp files 
            try 
                plot(simdata{eeee,ee}.time(idxT:end)-transient_t,simdata{eeee,ee}.statevalues(idxT:end,stateID),'Color', mpdc(eeee,:));
                sprintf('the mean value of %s in %s is %f', plotName{eee},sbexpstr(ee).name, mean(simdata{eeee,ee}.statevalues(idxT:end,stateID)))
                m(ee-4,eee)= trapz(simdata{eeee,ee}.time(idxT:end),simdata{eeee,ee}.statevalues(idxT:end,stateID));
            catch 
                plot(simdata{eeee,ee}.time(idxT:end)-transient_t,simdata{eeee,ee}.variablevalues(idxT:end,variableID),'Color',mpdc(eeee,:));
                sprintf('the mean value of %s in %s is %f', plotName{eee},sbexpstr(ee).name, mean(simdata{eeee,ee}.variablevalues(idxT:end,variableID)))
                m(ee-4,eee)= trapz(simdata{eeee,ee}.time(idxT:end),simdata{eeee,ee}.variablevalues(idxT:end,variableID));
            end 
            xlim([0 simdata{eeee,ee}.time(end)-transient_t])
        end
        if ee<= NumOriginalExp % plot data point
            idxMeas= find(strcmp(plotName{eee},{sbmeasstr(ee).data.name}));
            if ~isempty(idxMeas)
                errBar= 0.5*(sbmeasstr(ee).data(idxMeas).maxvalues-sbmeasstr(ee).data(idxMeas).minvalues);
                errorbar(sbmeasstr(ee).time-transient_t,sbmeasstr(ee).data(idxMeas).values,errBar,'ro')
            end
        end
        if eee== 1
           title([sbexpstr(ee).name],'interpreter','none');
        end 
    end
end

%% 
subplot(5,2,1)
title('Normal secretion with high amplitude')
ylabel('Ins (nM)')
subplot(5,2,3)
ylabel('IRS1 (a.u.)')
subplot(5,2,5)
ylabel('IRS2 (a.u.)')
subplot(5,2,7)
ylabel('AKT (a.u.)')
subplot(5,2,9)
ylabel('aPKC (a.u.)')
xlabel('Time (min)')

subplot(5,2,2)
title('Normal secretion with small amplitude (T2D_{c})')
subplot(5,2,9)
xlabel('Time (min)')

%% 
figure
sc= max(m);
scM= repmat(sc',1,2);
bar(m'./scM)
ylim([0 1.25])
set(gca,'XTickLabel',{'Ins','IRS1','IRS2','AKT','aPKC'})
ylabel('AUC (normalized)')
legend('High amplitude','Low amplitude')
