# Supplementary material for: A mathematical model of the impact of insulin secretion dynamics on selective hepatic insulin resistance
Source: Nat Commun. 2017 Nov 8;8:1362. doi: 10.1038/s41467-017-01627-9 (PMC5678123; doi:10.1038/s41467-017-01627-9)
Supplement: Supplementary file 5 — Supplementary Software [file 41467_2017_1627_MOESM5_ESM.zip › script_for_figures/readme.m]

Here are scripts that can reproduce some figures either in the main text or in the supplement. To run these files, one needs SBPD toolbox for Matlab. 


File names starting with "plot_" are self-explanatory. See also the first line of each file. 


-------------------------------------------------------------------------------------------------
File MC3a_likelihood_main.mat contains the data that is necessary for generating the figures. 
-------------------------------------------------------------------------------------------------
File model_file_SBtoolbox2.txt is the model file, included here to facilitate understanding the model. 
--------------------------------------------------------------------------------------------------


distinguishable_colors.m, which produce colors that are perceptually distinct, could be found in the File Exchange site of Mathworks. 

Any questions, please write to Gang.Zhao at theoretical-biology.de
